# Supplementary material for: Diagnostic Challenges in Extrapulmonary Tuberculosis: A Single-Center Experience in a High-Resource Setting at a German Tertiary Care Center
Source: Infect Dis Rep. 2025 Apr 23;17(3):39. doi: 10.3390/idr17030039 (PMC12101312; doi:10.3390/idr17030039)
Supplement: Supplementary file 1 [file idr-17-00039-s001.zip]

Archive with 2 entries (2 files):
- Country of Origin_Supplemental table 1.pdf
- Symptoms Supplemental table 2.pdf
